# Supplementary material for: A Simple Method for Isolating Fucoxanthin, Which Shows a Wide Range of Physiological Effects, from Microalga, Chaetoceros calcitrans
Source: Molecules. 2026 May 18;31(10):1707. doi: 10.3390/molecules31101707 (PMC13209740; doi:10.3390/molecules31101707)
Supplement: Supplementary file 1 [file molecules-31-01707-s001.zip]

Archive with 1 entries (1 files):
- molecules-4300003-supplementary.pdf
